# Supplementary material for: CCN3/NOV Regulates Proliferation and Neuronal Differentiation in Mouse Hippocampal Neural Stem Cells via the Activation of the Notch/PTEN/AKT Pathway
Source: Int J Mol Sci. 2023 Jun 19;24(12):10324. doi: 10.3390/ijms241210324 (PMC10299577; doi:10.3390/ijms241210324)
Supplement: Supplementary file 1 [file ijms-24-10324-s001.zip]

Archive with 1 entries (1 files):
- ijms-2432346-supplementary.pdf
